# Supplementary material for: Feasibility of a cryopreservation of cultured human corneal endothelial cells
Source: PLoS One. 2019 Jun 21;14(6):e0218431. doi: 10.1371/journal.pone.0218431 (PMC6588235; doi:10.1371/journal.pone.0218431)
Supplement: S1 File — (XLSX) [file pone.0218431.s001.xlsx]

## Sheet: Fig1C
	Cell numbers
		Non-preservation		Opti-MEM®+ 10%DMSO+10%FBS
	LM511-E8	+	-	+	-
		5787.72	5263.65	2669.59	2317.59
		6459.11	5421.66	2793.31	2398.13
		6204.02	5342.31	2841.38	2577.15
	Ave	6150.28	5342.54	2768.09	2430.96
	SD	276.716	64.5085	72.365	108.479

## Sheet: Fig2A
	Cell viability
		Non-preservation	Opti-MEM®+10%DMSO+10%FBS	CELLBANKER®2	Bambanker	KM Banker	STEM-CELLBANKER®	Bambanker hRM	ReproCryo DMSO Free RM
		94.6429	73.8	67.3	68.5	50.3	83.25	89.75	50.75
		87.5	71	75.3	67	65	88	88.25	52.5
		85.6031	80.3	72	67.75	68.3	79.5	90.125	50
	Ave	89.2487	75.0333	71.5333	67.75	61.2	83.5833	89.375	51.0833
	SD	3.89209	3.89558	3.28261	0.612372	7.82432	3.47811	0.810093	1.04748

## Sheet: Fig2B
	Cell numbers
			Non-preservation	Opti-MEM®+10%DMSO+10%FBS	CELLBANKER®2	Bambanker	KM Banker	STEM- CELLBANKER®	Bambanker hRM	ReproCryo DMSO Free RM
	Day1		14626.3	3797.21	4009.75	7368.8	4452.97	4620.62	6037.88	3877.27
			14812.4	3878.55	3980.04	7359.4	4387.18	4746.46	5954.58	4089.18
			14955.7	4018.01	4187.34	7472.53	4241.52	4840.88	6256.98	4193.65
		Ave	14798.1	3897.92	4059.04	7400.24	4360.56	4735.98	6083.14	4053.37
		SD	134.841	91.1755	91.5258	51.2581	88.3539	90.2251	127.536	131.619
	Day7		27699.8	10085.3	12157.4	23273.9	14528.3	15877.3	23503.6	14082.9
			28074.6	10194.8	11351.4	23464.7	14357.9	18272.7	23834.3	14031.3
			27091	9493.99	12661.9	21766.9	14088.6	16134	25170.9	13452.6
		Ave	27621.8	9924.67	12056.9	22835.2	14325	16761.4	24169.6	13855.6
		SD	405.327	307.802	539.686	759.398	180.998	1073.81	720.77	285.735
	Day14		39724.4	23794.1	23955	33258.4	23186.9	25382.7	31935.6	26888.8
			40771	24299.4	22038.2	31749.2	24110.2	26112.3	32484.2	28474.2
			37257.9	20004.2	22794.2	34569.7	25685.2	24884.3	35180.9	24842.1
		Ave	39251.1	22699.2	22929.2	33192.4	24327.4	25459.8	33200.2	26735
		SD	1472.75	1916.82	788.324	1152.44	1031.43	504.268	1418.34	1486.77
	Day28		44594.5	36150.5	25516	40061.8	31414.8	32939.6	40028.6	37636.6
			43072.6	36512	38169.8	35977.6	31462.8	36897.2	40189.2	37166.3
			44811.1	34428.3	36870.6	42906.2	33371.9	32526.2	41532.1	38618
		Ave	44159.4	35696.9	33518.8	39648.5	32083.2	34121	40583.3	37807
		SD	773.569	909.097	5683.62	2843.64	911.481	1970.31	674.093	604.791

## Sheet: Fig2C
	Cell density
		Non-preservation	Opti-MEM®+10%DMSO+10%FBS	CELLBANKER®2	Bambanker	KM Banker	STEM-CELLBANKER®	Bambanker hRM	ReproCryo DMSO Free RM
		107.503	73.5724	78.5379	83.5862	60.0828	85.7379	108.166	75.9724
		96.9103	81.0207	84.7448	88.8828	70.7586	96.9103	94.3448	75.4759
		95.5862	73.9862	72.331	80.1931	91.8621	95.2552	87.3931	77.6276
	Ave	100	76.1931	78.5379	84.2207	74.2345	92.6345	96.6345	76.3586
	SD	5.33321	3.4178	5.06791	3.57579	13.2046	4.92319	8.63347	0.919908

## Sheet: Fig3A
	Cell viability
		Non-preservation	Bambanker hRM
	Cryopreservation liquid volume (ml)		0.5	1.0	1.5
		89.4866	46.8	72.8	59.7333
		90.5852	47.6	70	61
		90.6494	52.4	76.65	63.3333
	Ave	90.2404	48.9333	73.15	61.3556
	SD	0.53368	2.47296	2.72611	1.49104

## Sheet: Fig3B
	Cell density
		Non-preservation	Bambanker hRM (ml)
	Cryopreservation liquid volume (ml)		0.5	1	1.5
		96.1763	98.9631	90.9916	91.1212
		101.75	99.8704	96.7596	87.103
		102.074	96.8892	94.7505	97.1484
	Ave	100	98.5742	94.1672	91.7909
	SD	2.70701	1.24775	2.39062	4.12825

## Sheet: Fig4A
	Cell viability
		Non-preservation	Bambanker hRM
		91.9	64
		91.1	85.8
		90.1	91.8
		91	91.3
	Ave	91.025	83.225
	SD	0.637868	11.3464

## Sheet: Fig4B
	Cell density
		Pre-preservation	Non-preservation	Bambanker hRM
		2165	2336	2160
		2252	2075	2342
		2227	2128	1957
		2114	1905	1938
	Ave	2189.5	2111	2099.25
	SD	53.8818	153.823	164.966
